# Supplementary material for: Structural elucidation of the O-antigen polysaccharide from Escherichia coli O125ac and biosynthetic aspects thereof
Source: Glycobiology. 2022 Sep 10;32(12):1089–100. doi: 10.1093/glycob/cwac061 (PMC9680116; doi:10.1093/glycob/cwac061)
Supplement: Supporting_information_O125_NMR_220724_cwac061 [file supporting_information_o125_nmr_220724_cwac061.xlsx]

## Sheet: O125ab
HSQC			HMBC
1H [ppm]	13C [ppm]		1H [ppm]	13C [ppm]
4.46	105.97		4.11	101.23
5.11	101.72		5.11	78.3
4.62	101.72		4	100.25
5.27	101.23		4.3	98.49
5.13	100.25		4.62	78.79
5.07	98.49		4.46	78.99
3.97	78.99		3.95	105.97
4.24	78.79
4.02	78.21
4.12	76.89
4.11	76.35
3.76	76.25
3.67	75.81
4.3	74.79
3.77	74.79
3.76	74.15
3.64	73.47
3.94	72.88
3.59	72.64
3.98	72.34
3.56	71.41
4.52	70.92
3.42	70.83
3.94	69.56
4.15	69.31
3.9	68.33
4.19	67.8
3.83	67.65
3.9	62.6
3.66	62.6
3.79	61.98
3.77	61.98
3.88	61.87
3.75	61.87
3.82	61.09
3.72	61.09
3.81	60.8
3.79	60.8
4.19	52.55
4.49	49.71
1.24	15.99

## Sheet: O125ac
		HSQC			HMBC			H2BC
13C [ppm]		1H [ppm]	13C [ppm]		1H [ppm]	13C [ppm]		1H [ppm]	13C [ppm]
175.37		5.16	100.08		4.29	98.09		4.21	100.08
175.75		4.21	77.71		4.21	101.79		3.89	100.91
100.08		3.95	70.37		3.54	106		4.44	98.09
77.71		3.58	68.39		4.45	78.94		4.2	101.79
70.37		3.74	74.33		4.59	77.71		3.54	106
68.39		3.66	62.58		5.11	76.38		5.16	77.71
74.33		3.9	62.58					5.11	68.46
62.58		5.11	101.79					4.99	49.85
101.79		3.89	68.46					4.59	52.63
68.46		4.02	77.98					4.45	71.55
77.98		3.97	72.42
72.42		4.18	67.88
67.88		1.22	16.05
16.05		4.99	98.09
98.09		4.44	49.85
49.85		4.09	76.38
76.38		4.14	69.27
69.27		4.5	70.9
70.9		3.8	60.82
60.82		2.07	23.01
23.01		4.59	100.91
100.91		4.2	52.63
52.63		3.98	78.94
78.94		4.29	74.43
74.43		3.75	76.31
76.31		3.72	61.29
61.29		3.74	61.29
23.36		2.05	23.36
106		4.45	106
71.55		3.54	71.55
73.48		3.63	73.48
69.64		3.93	69.64
75.9		3.66	75.9
61.97		3.77	61.97
		3.8	61.97
